# Supplementary material for: Dissecting Age-Stratified Immunity to Different Dengue Virus Serotypes and Zika Viruses Among Children in a Highly Endemic Region in Sri Lanka
Source: Open Forum Infect Dis. 2026 Apr 18;13(5):ofag224. doi: 10.1093/ofid/ofag224 (PMC13143014; doi:10.1093/ofid/ofag224)
Supplement: ofag224_Supplementary_Data [file ofag224_supplementary_data.zip]

Archive with 2 entries (2 files):
- Supplementary methods clean.docx
- Supplementary results clean.docx
